# Supplementary material for: Effects of Atherogenic Factors on Endothelial Cells: Bioinformatics Analysis of Differentially Expressed Genes and Signaling Pathways
Source: Biomedicines. 2023 Apr 19;11(4):1216. doi: 10.3390/biomedicines11041216 (PMC10135807; doi:10.3390/biomedicines11041216)
Supplement: Supplementary file 1 [file biomedicines-11-01216-s001.zip]

Archive with 6 entries (6 files):
- Suppl figure S1.tif
- Suppl figure S2.tif
- Suppl figure S3.tif
- Suppl figure S4.tif
- Suppl figure S5.tif
- Suppl figure S6.tif
